# Supplementary material for: SERAAK2 as a Serotonin Receptor Ligand: Structural and Pharmacological In Vitro and In Vivo Evaluation
Source: Molecules. 2025 Dec 2;30(23):4633. doi: 10.3390/molecules30234633 (PMC12693327; doi:10.3390/molecules30234633)
Supplement: Supplementary file 1 [file molecules-30-04633-s001.zip]

Archive with 1 entries (1 files):
- molecules-3954494-supplementary.pdf
